# Supplementary material for: Real-World Outcomes of Selective RET Inhibitor Selpercatinib in the United States: Descriptive, Retrospective Findings from Two Databases
Source: Cancers (Basel). 2024 Nov 15;16(22):3835. doi: 10.3390/cancers16223835 (PMC11592841; doi:10.3390/cancers16223835)
Supplement: Supplementary file 1 [file cancers-16-03835-s001.zip]

Archive with 1 entries (1 files):
- cancers-3256791-supplementary.pdf
